# Supplementary material for: Assessment of the role of intracranial hypertension and stress on hippocampal cell apoptosis and hypothalamic-pituitary dysfunction after TBI
Source: Sci Rep. 2017 Jun 19;7:3805. doi: 10.1038/s41598-017-04008-w (PMC5476648; doi:10.1038/s41598-017-04008-w)
Supplement: Supplementary file 1 — Dataset 1 [file 41598_2017_4008_MOESM1_ESM.zip]

Archive with 1 entries (1 files):
- The measurement of ICP at 24 h.avi
